# Supplementary material for: Profiling Novel Quinuclidine-Based Derivatives as Potential Anticholinesterase Drugs: Enzyme Inhibition and Effects on Cell Viability
Source: Int J Mol Sci. 2023 Dec 21;25(1):155. doi: 10.3390/ijms25010155 (PMC10778980; doi:10.3390/ijms25010155)
Supplement: Supplementary file 1 [file ijms-25-00155-s001.zip]

Archive with 1 entries (1 files):
- ijms-2764509-supplementary.pdf
